# Supplementary material for: Risk and Benefit of Decreasing Seafood Consumption in Japan—Docosahexaenoic Acid, Methylmercury and Infant IQ
Source: Foods. 2023 Apr 17;12(8):1674. doi: 10.3390/foods12081674 (PMC10137566; doi:10.3390/foods12081674)
Supplement: Supplementary file 1 [file foods-12-01674-s001.zip]

Archive with 1 entries (1 files):
- foods-2337375-supplementary.pdf
